# Supplementary material for: Amorphous Lycopene–PVP K30 Dispersions Prepared by Ball Milling: Improved Solubility and Antioxidant Activity
Source: Polymers (Basel). 2025 Oct 31;17(21):2916. doi: 10.3390/polym17212916 (PMC12609523; doi:10.3390/polym17212916)
Supplement: Supplementary file 1 [file polymers-17-02916-s001.zip]

Archive with 1 entries (1 files):
- polymers-3929901-supplementary.pdf
